# Supplementary material for: Integrating Genome-Wide Association Study with RNA-Sequencing Reveals HDAC9 as a Candidate Gene Influencing Loin Muscle Area in Beijing Black Pigs
Source: Biology (Basel). 2022 Nov 8;11(11):1635. doi: 10.3390/biology11111635 (PMC9687167; doi:10.3390/biology11111635)
Supplement: Supplementary file 1 [file biology-11-01635-s001.zip]

Archive with 1 entries (1 files):
- biology-1974274-supplementary.xlsx
