# Supplementary material for: Integrating Genome-Wide Association Study with RNA-Sequencing Reveals HDAC9 as a Candidate Gene Influencing Loin Muscle Area in Beijing Black Pigs
Source: Biology (Basel). 2022 Nov 8;11(11):1635. doi: 10.3390/biology11111635 (PMC9687167; doi:10.3390/biology11111635)
Supplement: Supplementary file 1 [file biology-11-01635-s001.zip › biology-1974274-supplementary.xlsx]

## Sheet: Table S1
Table S1 Descriptive statistics of loin muscle area from Beijing Black Pig population for RNA sequencing
Traits		N	Mean	S.D.d	Min	Max
EMA (cm2)a	Hb	8	42.04	3.19	38.76	49.15
	Lc	8	24.2	1.48	21.24	25.55
aIntramuscular fat content
bH (high) group for high loin muscle area
cL (low) group for low loin muscle area
dStandard deviation

## Sheet: Table S2
Table S2 The details of primer design for qPCR of mRNA.
Gene name	Primer sequence (5'-3')	Product Size (bp)
PVALB	F: TTTACCGCTGTCGACTCCTT	183
	R: TGACAGGTCTCTGGCATCTG
GNG4	F: ATAACAGCACCGCCAGCAT	178
	R: CGGAAAGGGTTTTCTGACG
S100A1	F: AGCTGAGCAAGAAGGAGCTG	180
	R: TGTTACAGGCCACTGTGAGG
ARRDC3	F: TGGATATTCCTGGAGCTATGG	160
	R: GGTGCTTCAGGTCTTTCTGG
IER3	F: TCTCCCTACCATGACCATCC	193
	R: GACCACTCGTGGGTAGAGGA
DNAJB1	F: GGTGCTAACGGGACCTCTTT	151
	R: AGCCAGAAAACGGGTCATC
CITED2	F: GGCGAGCACATACACTACGG	232
	R: GGTAGGGGTGATGGTTGAAA
HSPA6	F: AGGAGATTTCGTCCATGGTG	188
	R: AGCAGCTGTGGGCTCATTA
CXCL10	F: TTCGCTGTACCTGCATCAAG	155
	R: CGACTCTGGATTCAGACATCTTT
ADIPOQ	F: ACCGTTCAGCATTCAGTGTG	168
	R: AGACCGTGATGTGGAAGGAG

## Sheet: Table S3
Table S3 Distribution of SNPs after quality control and average distances on each chromosome.
Chromosome	No.SNPs	Average distance(kb)a
1	3432	79.9331
2	2480	61.2645
3	2112	62.9019
4	2268	57.7209
5	1798	58.1346
6	2523	67.7145
7	2141	56.9099
8	2080	66.8107
9	2381	58.5939
10	1255	55.2665
11	1374	57.6201
12	1019	60.4541
13	2574	80.9381
14	2430	58.3356
15	2139	65.6441
16	1361	58.7394
17	1099	57.7744
18	935	59.8748
Total	35401
aDerived from Sus scrofa Build 11.1 (https://www.genome.ucsc.edu/).

## Sheet: Table S4
	Table S4 Statistics of differentially expressed genes between H group and L group by RNA-seq. The adjusted p-value by gene is shown. Only genes with P-value≤0.05 and fold change≥2 were included.
Gene name	log2FoldChange	P-value
S100A1	1.74584	2.16201e-20
LOC110260815	-7.0935	3.47428e-13
HDAC9	-1.23181	1.05564e-11
GGACT	2.05933	2.46974e-11
MYLK4	2.60969	2.49972e-11
ZNF385A	-2.0367	2.68312e-09
SCN4B	1.74713	1.40784e-08
SLC26A7	4.06098	1.36242e-07
EMB	1.7775	5.12598e-07
KCNN1	1.46552	3.22133e-06
GNG4	2.31237	5.80562e-06
METTL24	-1.78204	6.74521e-06
ACSM4	-2.86059	1.06045e-05
C4A	-1.27247	1.42493e-05
IL21R	2.31186	4.85925e-05
MMP13	-4.86904	4.90746e-05
PVALB	2.41618	5.7077e-05
C7	-2.09572	5.80157e-05
RNF144B	-1.29572	6.14699e-05
LOC110260631	2.27591	6.53565e-05
LOC106507459	2.26772	6.93939e-05
VIPR1	1.28006	7.54587e-05
LOC102164222	1.11623	0.000137027
ADIPOQ	-1.84067	0.000184655
LOC100522040	1.21286	0.000250564
LOC106504879	1.14946	0.000282706
PIK3CG	1.01208	0.000329297
IFI6	1.44485	0.000374004
FAM162B	1.32621	0.000414882
SLC44A4	-4.57474	0.000429415
SLC16A9	1.56453	0.00051411
S1PR5	1.35173	0.000533174
RTN4RL1	-1.08626	0.000555466
MAGI2	-1.67548	0.000570281
GRIP2	-1.25386	0.000577797
RAB15	-1.45147	0.000607114
NNAT	-1.02934	0.000634708
LOC106507446	-4.94067	0.000643285
SLC10A6	-1.64432	0.000680099
PLIN1	-1.49026	0.000695356
LOC110261761	5.46989	0.00072866
PHLDA2	-1.21314	0.000970493
CITED2	-1.17501	0.000973135
LOC110256677	-2.22854	0.00105734
LRRC74B	-1.28424	0.00123091
TLR10	3.11116	0.00126542
LOC102159855	3.38676	0.00128465
DNAJB1	-1.10585	0.00131327
LOC110256747	1.82631	0.00135738
LOC106504252	-2.17907	0.00136829
ARRDC3	1.16314	0.00141744
ANKRD37	-1.38962	0.00150959
HAVCR2	2.5844	0.00154097
FOXP3	1.3166	0.00158552
LOC102164131	1.12727	0.00158686
LOC106510200	1.1352	0.00162737
PAPPA2	-1.55291	0.00163106
RIN1	-1.36618	0.00166691
ADCY10	-1.3474	0.00171257
CXCL10	-1.35084	0.0017727
MAMDC2	1.82396	0.00186013
KIF14	2.37531	0.00207551
B3GALT1	-1.16635	0.00247726
CALCR	-1.07902	0.00249388
SLC22A13	-1.76086	0.00250383
IQANK1	-1.75529	0.00257321
C8H4orf36	-1.40867	0.00259054
C6H16orf74	1.18244	0.00269579
LOC110256963	3.19268	0.00274671
FAM129C	-1.35984	0.00294443
SCUBE1	-1.58943	0.00299254
SH2D3A	1.07794	0.00303579
PEG10	-1.11213	0.00307735
RASGRP3	-1.24084	0.0031296
LEPR	1.11419	0.0032465
CHRDL2	-1.98679	0.00348863
LOC106506344	-2.58816	0.00352246
CERS6	-1.41266	0.00356832
KLF5	-1.1225	0.00358949
LOC106505879	1.68399	0.00367729
SKA1	2.95708	0.00372967
DGAT2	-1.44111	0.00390866
LOC110255460	1.94363	0.00393676
GPCPD1	1.49246	0.00394272
GATM	-1.04482	0.00413652
CP	1.51003	0.00430695
HSPA6	-1.1945	0.00435529
PVRIG	2.58117	0.00436257
LOC100524475	-1.04152	0.00459005
LOC110256664	-4.62224	0.00465882
KIFC1	1.11373	0.00472746
CBX8	-2.03015	0.00484617
LOC106506701	-4.4184	0.00484803
SYT17	3.26312	0.00485894
LOC102163798	-2.39032	0.00488087
QRFPR	-3.90672	0.00498694
IER3	-1.07399	0.00500225
LOC110262152	3.57932	0.00500747
FAM71F2	-1.28277	0.00520335
TET1	-1.49174	0.00522501
CSRNP3	-1.54959	0.00553728
PLA2G4E	1.66005	0.00574929
LOC110256139	-1.91601	0.00594744
CHL1	-1.11167	0.0061702
LOC110260668	-3.78938	0.00623686
LOC102163647	4.22199	0.00643526
EXTL1	1.50507	0.00644791
LOC106504622	-4.5941	0.00649998
LOC102158075	-1.1159	0.00650453
LOC407246	-1.64359	0.00672902
FSTL4	2.50191	0.00679339
CHODL	-1.16928	0.00702288
CYP2D25	-2.51949	0.00714884
LOC106505361	-2.54809	0.00742454
LOC106507125	1.37433	0.00755683
NYX	1.2639	0.00762971
LOC102166944	4.75119	0.00771276
FOXQ1	-4.02354	0.00774821
MDGA2	-1.68891	0.00779358
LOC110260373	-1.85611	0.00799688
LOC110259416	2.6414	0.00800401
GUCA1B	1.86133	0.00806889
CCNI2	3.17739	0.0081846
LOC110262192	1.19167	0.00838875
LOC102158889	1.0915	0.00897064
CPNE8	-1.26599	0.00948718
AK9	2.45036	0.00986268
ASPM	1.04336	0.00992526
LRRC38	-1.37071	0.00999559
SDR16C5	-3.34377	0.0100294
APELA	4.85617	0.0102608
LOC110262178	-1.69502	0.010384
LOC110260568	-1.14412	0.0105029
LOC100153543	1.5628	0.0105389
BEAN1	-1.89217	0.0106394
SCG5	3.88183	0.0106664
CNGA4	1.01254	0.0106709
LOC100519314	1.98928	0.0107608
CCL22	4.57948	0.0107782
NPR3	1.39476	0.0107972
LOC100523909	-2.04651	0.0108618
LOC106510178	-2.95418	0.010912
LOC110256459	1.23304	0.0111583
LOC110256418	2.32567	0.011247
LYPD1	3.14315	0.011373
RSAD2	1.1558	0.0114198
LOC110256460	1.04737	0.0114643
LOC110257390	3.45986	0.0114726
FOXD3	-1.47056	0.0117732
SLC16A13	-1.02488	0.0119235
LOC100156010	1.20762	0.0120602
LOC100627215	3.55536	0.0121059
CLDN10	-1.09382	0.0124099
PTGS2	-1.28638	0.0131353
ARSG	-1.12767	0.0131394
LOC110261696	-1.25206	0.0132355
LOC102161477	-1.3016	0.0132753
CDH1	-1.30665	0.0133801
LOC102166321	2.64754	0.0133961
CCDC181	1.75268	0.0134921
LOC110261270	4.26777	0.013676
FGF22	-1.04675	0.0137085
RGS1	1.0246	0.0137371
RNASEL	-1.02829	0.0138724
LOC100520308	3.20506	0.0143104
AMELX	4.74981	0.0144482
RYR3	-1.48527	0.0148955
SLC24A4	1.59141	0.0148987
LOC110261125	1.07361	0.0149385
TOP2A	1.22454	0.015026
OAZ3	1.37915	0.0150757
C13H3orf35	1.85617	0.0153046
SOCS3	1.35873	0.0156439
MAP7D2	1.67858	0.0157233
C9H1orf105	1.53726	0.0157423
LOC106509776	-1.40593	0.0159136
LOC102161784	-1.12026	0.0159543
LOC100524923	1.82833	0.0165131
SPATA4	-1.71943	0.0165231
UNC93A	-2.30782	0.0167997
LMO3	-3.82827	0.016881
SMAD9	-1.223	0.016957
SARDH	3.71237	0.0170204
LOC110262125	1.89098	0.0174859
LOC110261275	-1.20978	0.0176083
LOC102159120	1.31896	0.0176846
LOC110255871	4.68066	0.0176909
LRTM1	-2.01786	0.0184238
SPACA9	1.00608	0.0184366
C13H7orf73	4.68948	0.0184701
NTN3	-2.38937	0.0185639
LOC110255807	-2.07395	0.0186017
LOC106504810	-2.08726	0.0187223
FGF9	-1.04339	0.01878
LOC102166855	4.2003	0.0193924
CEBPE	1.61401	0.0194364
ZSCAN23	-2.13361	0.0197953
ABCA4	-1.26191	0.0201056
CNTNAP5	-1.25207	0.0203081
VNN2	-1.76915	0.0203486
BUB1B	1.16903	0.0204367
PTHLH	1.45383	0.0205358
G0S2	-1.34456	0.020778
TMEM198	-1.55109	0.021297
S100A14	-1.11475	0.0213394
SYCE1L	1.35821	0.0213655
RHEBL1	1.77973	0.0215636
LOC100738931	2.58277	0.0215832
CD69	3.57679	0.0221293
SGK2	-1.52593	0.0225417
LOC102167686	-4.04246	0.0232848
ZNF488	2.72929	0.023543
LOC110256643	2.79199	0.0235451
IGSF23	-1.49855	0.0237684
PMEL	3.04863	0.0239875
LOC106505607	-1.95674	0.0243898
LOC110257600	1.9256	0.0249146
SOCS1	-1.07278	0.0252057
LOC110259832	-1.21487	0.0252382
LOC110257250	-1.26491	0.025793
CDKL3	1.01286	0.0258735
LOC106507923	3.5566	0.0260215
WDR63	4.39099	0.0260453
LOC110255863	1.05574	0.0263169
GPR85	1.19648	0.0264724
LOC110261569	1.05162	0.0266018
LOC106505880	1.52329	0.0266603
C1QTNF12	1.34272	0.0266609
LOC100525396	-1.08356	0.0266948
LOC100738624	-2.08271	0.026795
MDFI	-1.50905	0.0272434
SLC29A4	-2.46508	0.0272701
WDR93	-3.04279	0.0274297
LEKR1	1.33291	0.0277733
LOC102163764	1.52331	0.0278089
LOC100525229	-6.54728	0.0278322
DCDC2B	2.39384	0.0284855
PKHD1L1	-1.29784	0.0285104
LOC106505265	-1.42067	0.028529
LOC102161654	-1.29895	0.0286094
MROH2B	-2.66396	0.0289536
LOC102158087	2.37701	0.0290245
LOC110256029	1.46919	0.0290365
COLEC10	-1.65316	0.0290431
SPSB1	-1.15308	0.0296097
IL11	-3.84158	0.0299455
TREH	4.06971	0.0301818
C4H1orf194	-2.24544	0.0303254
SHC4	1.63312	0.0304417
PRR16	-1.09185	0.0306145
LOC102167235	4.34718	0.0306358
FA2H	-3.15247	0.0307858
GLDN	-1.40406	0.0309899
LOC110257116	-1.15565	0.0310524
CDS1	1.16725	0.031387
GPRIN1	3.14021	0.0313952
LOC110260076	-1.48454	0.0315645
GPR34	1.08334	0.0319146
LOC110256878	2.51513	0.0323084
LOC102165584	2.04051	0.0327041
LOC110255756	-1.90253	0.0328956
ZFP57	-1.526	0.0333543
CREB3L3	-3.4659	0.0335038
POSTN	1.05877	0.0342732
LOC106509609	1.33871	0.0346144
ARID5A	-1.11889	0.0352547
LOC102163526	-2.17253	0.0353293
TEDDM1	1.3403	0.0354073
HK2	-1.51777	0.035471
SLC30A2	2.18997	0.0365683
LOC100523457	-1.515	0.0367148
SCN7A	-1.22732	0.0367913
LOC100526059	-1.20383	0.0369614
ADAM28	2.08254	0.0371411
CALCB	1.82709	0.0372331
HSD17B3	-2.11302	0.0379247
RAB42	-1.41279	0.0380208
GPRC6A	-2.74343	0.0384251
LOC100622439	1.01401	0.0389054
LOC110255534	-1.78721	0.0390156
C1H6orf163	1.30949	0.0391699
LOC110257136	3.7357	0.0392558
MYL4	6.13516	0.0393731
F2RL1	1.68562	0.0396972
SLC10A4	1.06389	0.0399219
PADI2	1.01793	0.03993
LOC110257726	-1.87046	0.039959
LOC110256220	1.52378	0.0401885
SERPINB2	-4.63971	0.0402385
LOC110255726	-1.21447	0.040613
RBP4	-1.07395	0.0409659
SYCP2L	-6.07842	0.041201
CRTAC1	-1.14828	0.0413624
LOC110259437	-2.66105	0.0415631
CRISPLD1	-1.01457	0.0421767
LOC102158125	1.04921	0.0423743
LOC110257451	-2.8638	0.0424393
PPP1R1B	-1.16391	0.0426137
LOC102168170	4.63377	0.0428018
LOC100517735	1.42889	0.0429231
MYCN	1.86213	0.043014
LOC102162000	1.71885	0.0434485
LOC102158687	1.7202	0.0440042
NTSR2	-1.25169	0.0445289
ZNF648	1.65721	0.0445539
SMPDL3A	1.63404	0.0445589
LOC106504971	1.97175	0.0454292
LOC110255297	2.17049	0.0455184
SYP	1.85204	0.0456391
RHOD	-1.08022	0.0457818
LOC106507740	1.04565	0.0458114
LOC100621538	1.09593	0.0461371
ADAMTS8	1.34272	0.0465201
LOC110261493	-2.96556	0.0465517
NOD2	1.41975	0.0470594
LOC106508004	-2.88348	0.0470763
MYOM3	-1.11606	0.0470813
FAM221A	-2.24275	0.0473306
C1RL	-1.76308	0.0477455
MT1A	3.01373	0.0478905
LOC102165335	-1.63409	0.0480178
LOC100524282	1.65247	0.0481967
SLITRK5	-1.37788	0.0487814
LOC102160416	-2.33982	0.0491821
LOC102166437	-1.61095	0.049399
LOC100525237	-2.45433	0.0494232
LOC110255226	4.76347	0.0495161
ELOVL2	-1.49468	0.0495996
MAP1LC3C	4.5081	0.0496421

## Sheet: Table S5
Table S5 Functional annotation clustering of differentially expressed genes in the longissimus dorsi muscle from Beijing Black pigs.
Category	Term	Count	p-value	Genes
BP	GO:1900426-positive regulation of defense response to bacterium	2	0.000635895	F2RL1/HAVCR2
BP	GO:0002224-toll-like receptor signaling pathway	5	0.000707495	F2RL1/RSAD2/S100A14/TLR10/HAVCR2
BP	GO:1900424-regulation of defense response to bacterium	2	0.00125959	F2RL1/HAVCR2
BP	GO:0002221-pattern recognition receptor signaling pathway	5	0.00165475	F2RL1/RSAD2/S100A14/TLR10/HAVCR2
BP	GO:0007189-adenylate cyclase-activating G protein-coupled receptor signaling pathway	5	0.00206608	CALCB/ARRDC3/PTHLH/CXCL10/CALCR
BP	GO:0002443-leukocyte mediated immunity	6	0.00306317	F2RL1/RSAD2/C4A/C7/HAVCR2/FOXP3
BP	GO:0032703-negative regulation of interleukin-2 production	2	0.00308897	HAVCR2/FOXP3
BP	GO:0002707-negative regulation of lymphocyte mediated immunity	2	0.00428323	HAVCR2/FOXP3
BP	GO:0032689-negative regulation of interferon-gamma production	2	0.00428323	HAVCR2/FOXP3
BP	GO:0034138-toll-like receptor 3 signaling pathway	2	0.00428323	F2RL1/HAVCR2
BP	GO:0034154-toll-like receptor 7 signaling pathway	2	0.00428323	RSAD2/HAVCR2
BP	GO:0034162-toll-like receptor 9 signaling pathway	2	0.00428323	RSAD2/HAVCR2
BP	GO:0002449-lymphocyte mediated immunity	5	0.00474466	RSAD2/C4A/C7/HAVCR2/FOXP3
BP	GO:0002690-positive regulation of leukocyte chemotaxis	3	0.00498502	F2RL1/S100A14/CXCL10
BP	GO:0071241-cellular response to inorganic substance	4	0.00560856	SYT17/ADCY10/CPNE8/MT1A
BP	GO:0090025-regulation of monocyte chemotaxis	2	0.00565645	S100A14/CXCL10
BP	GO:0090026-positive regulation of monocyte chemotaxis	2	0.00565645	S100A14/CXCL10
BP	GO:0002460-adaptive immune response based on somatic recombination of immune receptors built from immunoglobulin superfamily domains	5	0.00591744	RSAD2/C4A/C7/HAVCR2/FOXP3
BP	GO:0002823-negative regulation of adaptive immune response based on somatic recombination of immune receptors built from immunoglobulin superfamily domains	2	0.00720322	HAVCR2/FOXP3
BP	GO:0007188-adenylate cyclase-modulating G protein-coupled receptor signaling pathway	5	0.00728136	CALCB/ARRDC3/PTHLH/CXCL10/CALCR
BP	GO:0002367-cytokine production involved in immune response	3	0.00773389	F2RL1/RSAD2/FOXP3
BP	GO:0002718-regulation of cytokine production involved in immune response	3	0.00773389	F2RL1/RSAD2/FOXP3
BP	GO:0050868-negative regulation of T cell activation	3	0.00773389	SOCS1/HAVCR2/FOXP3
BP	GO:0015718-monocarboxylic acid transport	3	0.00853552	SLC10A4/SLC16A13/SLC16A9
BP	GO:1903038-negative regulation of leukocyte cell-cell adhesion	3	0.00853552	SOCS1/HAVCR2/FOXP3
BP	GO:0002704-negative regulation of leukocyte mediated immunity	2	0.00891824	HAVCR2/FOXP3
BP	GO:0032781-positive regulation of ATP-dependent activity	2	0.00891824	DNAJB1/MYL4
BP	GO:0034123-positive regulation of toll-like receptor signaling pathway	2	0.00891824	F2RL1/RSAD2
BP	GO:0051084-'de novo' post-translational protein folding	2	0.00891824	DNAJB1/HSPA6
BP	GO:0051085-chaperone cofactor-dependent protein refolding	2	0.00891824	DNAJB1/HSPA6
BP	GO:0002687-positive regulation of leukocyte migration	3	0.00938421	F2RL1/S100A14/CXCL10
BP	GO:0002688-regulation of leukocyte chemotaxis	3	0.00938421	F2RL1/S100A14/CXCL10
BP	GO:0051222-positive regulation of protein transport	4	0.00956558	F2RL1/OAZ3/C1QTNF12/NNAT
BP	GO:0002703-regulation of leukocyte mediated immunity	4	0.0107793	F2RL1/RSAD2/HAVCR2/FOXP3
BP	GO:0002820-negative regulation of adaptive immune response	2	0.0107964	HAVCR2/FOXP3
BP	GO:0006458-'de novo' protein folding	2	0.0107964	DNAJB1/HSPA6
BP	GO:1904951-positive regulation of establishment of protein localization	4	0.0120884	F2RL1/OAZ3/C1QTNF12/NNAT
BP	GO:0050714-positive regulation of protein secretion	3	0.0122179	F2RL1/C1QTNF12/NNAT
BP	GO:0002369-T cell cytokine production	2	0.0128325	RSAD2/FOXP3
BP	GO:0002724-regulation of T cell cytokine production	2	0.0128325	RSAD2/FOXP3
BP	GO:0032633-interleukin-4 production	2	0.0128325	HAVCR2/FOXP3
BP	GO:0032673-regulation of interleukin-4 production	2	0.0128325	HAVCR2/FOXP3
BP	GO:0050921-positive regulation of chemotaxis	3	0.0132597	F2RL1/S100A14/CXCL10
BP	GO:0051250-negative regulation of lymphocyte activation	3	0.0132597	SOCS1/HAVCR2/FOXP3
BP	GO:0050708-regulation of protein secretion	4	0.0134956	F2RL1/RSAD2/C1QTNF12/NNAT
BP	GO:0032609-interferon-gamma production	3	0.0143509	F2RL1/HAVCR2/FOXP3
BP	GO:0032649-regulation of interferon-gamma production	3	0.0143509	F2RL1/HAVCR2/FOXP3
BP	GO:0106106-cold-induced thermogenesis	3	0.0143509	GATM/ARRDC3/G0S2
BP	GO:0120161-regulation of cold-induced thermogenesis	3	0.0143509	GATM/ARRDC3/G0S2
BP	GO:0001911-negative regulation of leukocyte mediated cytotoxicity	1	0.0147059	HAVCR2
BP	GO:0002291-T cell activation via T cell receptor contact with antigen bound to MHC molecule on antigen presenting cell	1	0.0147059	HAVCR2
BP	GO:0002461-tolerance induction dependent upon immune response	1	0.0147059	HAVCR2
BP	GO:0002519-natural killer cell tolerance induction	1	0.0147059	HAVCR2
BP	GO:0002652-regulation of tolerance induction dependent upon immune response	1	0.0147059	HAVCR2
BP	GO:0002716-negative regulation of natural killer cell mediated immunity	1	0.0147059	HAVCR2
BP	GO:0002826-negative regulation of T-helper 1 type immune response	1	0.0147059	HAVCR2
BP	GO:0002835-negative regulation of response to tumor cell	1	0.0147059	HAVCR2
BP	GO:0002838-negative regulation of immune response to tumor cell	1	0.0147059	HAVCR2
BP	GO:0002856-negative regulation of natural killer cell mediated immune response to tumor cell	1	0.0147059	HAVCR2
BP	GO:0002859-negative regulation of natural killer cell mediated cytotoxicity directed against tumor cell target	1	0.0147059	HAVCR2
BP	GO:0006171-cAMP biosynthetic process	1	0.0147059	ADCY10
BP	GO:0008292-acetylcholine biosynthetic process	1	0.0147059	SLC44A4
BP	GO:0015870-acetylcholine transport	1	0.0147059	SLC44A4
BP	GO:0030263-apoptotic chromosome condensation	1	0.0147059	TOP2A
BP	GO:0030885-regulation of myeloid dendritic cell activation	1	0.0147059	HAVCR2
BP	GO:0030886-negative regulation of myeloid dendritic cell activation	1	0.0147059	HAVCR2
BP	GO:0030974-thiamine pyrophosphate transmembrane transport	1	0.0147059	SLC44A4
BP	GO:0031651-negative regulation of heat generation	1	0.0147059	ARRDC3
BP	GO:0032475-otolith formation	1	0.0147059	SLC44A4
BP	GO:0032632-interleukin-3 production	1	0.0147059	HAVCR2
BP	GO:0032672-regulation of interleukin-3 production	1	0.0147059	HAVCR2
BP	GO:0032687-negative regulation of interferon-alpha production	1	0.0147059	HAVCR2
BP	GO:0032712-negative regulation of interleukin-3 production	1	0.0147059	HAVCR2
BP	GO:0034137-positive regulation of toll-like receptor 2 signaling pathway	1	0.0147059	F2RL1
BP	GO:0034166-toll-like receptor 10 signaling pathway	1	0.0147059	TLR10
BP	GO:0034633-retinol transport	1	0.0147059	RBP4
BP	GO:0035675-neuromast hair cell development	1	0.0147059	SLC44A4
BP	GO:0035973-aggrephagy	1	0.0147059	MAP1LC3C
BP	GO:0043311-positive regulation of eosinophil degranulation	1	0.0147059	F2RL1
BP	GO:0043376-regulation of CD8-positive, alpha-beta T cell differentiation	1	0.0147059	SOCS1
BP	GO:0043377-negative regulation of CD8-positive, alpha-beta T cell differentiation	1	0.0147059	SOCS1
BP	GO:0045953-negative regulation of natural killer cell mediated cytotoxicity	1	0.0147059	HAVCR2
BP	GO:0048882-lateral line development	1	0.0147059	SLC44A4
BP	GO:0048884-neuromast development	1	0.0147059	SLC44A4
BP	GO:0048886-neuromast hair cell differentiation	1	0.0147059	SLC44A4
BP	GO:0048925-lateral line system development	1	0.0147059	SLC44A4
BP	GO:0060720-spongiotrophoblast cell proliferation	1	0.0147059	PHLDA2
BP	GO:0060721-regulation of spongiotrophoblast cell proliferation	1	0.0147059	PHLDA2
BP	GO:0060722-cell proliferation involved in embryonic placenta development	1	0.0147059	PHLDA2
BP	GO:0060723-regulation of cell proliferation involved in embryonic placenta development	1	0.0147059	PHLDA2
BP	GO:0061526-acetylcholine secretion	1	0.0147059	SLC44A4
BP	GO:0061737-leukotriene signaling pathway	1	0.0147059	RGS1
BP	GO:0070949-regulation of neutrophil mediated killing of symbiont cell	1	0.0147059	F2RL1
BP	GO:0070950-regulation of neutrophil mediated killing of bacterium	1	0.0147059	F2RL1
BP	GO:0070951-regulation of neutrophil mediated killing of gram-negative bacterium	1	0.0147059	F2RL1
BP	GO:0070960-positive regulation of neutrophil mediated cytotoxicity	1	0.0147059	F2RL1
BP	GO:0070961-positive regulation of neutrophil mediated killing of symbiont cell	1	0.0147059	F2RL1
BP	GO:0070962-positive regulation of neutrophil mediated killing of bacterium	1	0.0147059	F2RL1
BP	GO:0070963-positive regulation of neutrophil mediated killing of gram-negative bacterium	1	0.0147059	F2RL1
BP	GO:0071656-negative regulation of granulocyte colony-stimulating factor production	1	0.0147059	HAVCR2
BP	GO:0071878-negative regulation of adenylate cyclase-activating adrenergic receptor signaling pathway	1	0.0147059	ARRDC3
BP	GO:0071934-thiamine transmembrane transport	1	0.0147059	SLC44A4
BP	GO:0090083-regulation of inclusion body assembly	1	0.0147059	DNAJB1
BP	GO:0090084-negative regulation of inclusion body assembly	1	0.0147059	DNAJB1
BP	GO:0090214-spongiotrophoblast layer developmental growth	1	0.0147059	PHLDA2
BP	GO:0090325-regulation of locomotion involved in locomotory behavior	1	0.0147059	ARRDC3
BP	GO:0090327-negative regulation of locomotion involved in locomotory behavior	1	0.0147059	ARRDC3
BP	GO:1900133-regulation of renin secretion into blood stream	1	0.0147059	F2RL1
BP	GO:1900135-positive regulation of renin secretion into blood stream	1	0.0147059	F2RL1
BP	GO:1900620-acetate ester biosynthetic process	1	0.0147059	SLC44A4
BP	GO:1901257-negative regulation of macrophage colony-stimulating factor production	1	0.0147059	HAVCR2
BP	GO:1901374-acetate ester transport	1	0.0147059	SLC44A4
BP	GO:1901509-regulation of endothelial tube morphogenesis	1	0.0147059	CXCL10
BP	GO:1902268-negative regulation of polyamine transmembrane transport	1	0.0147059	OAZ3
BP	GO:1902568-positive regulation of eosinophil activation	1	0.0147059	F2RL1
BP	GO:1903547-regulation of growth hormone activity	1	0.0147059	PHLDA2
BP	GO:2000520-regulation of immunological synapse formation	1	0.0147059	HAVCR2
BP	GO:2000521-negative regulation of immunological synapse formation	1	0.0147059	HAVCR2
BP	GO:2001188-regulation of T cell activation via T cell receptor contact with antigen bound to MHC molecule on antigen presenting cell	1	0.0147059	HAVCR2
BP	GO:2001189-negative regulation of T cell activation via T cell receptor contact with antigen bound to MHC molecule on antigen presenting cell	1	0.0147059	HAVCR2
BP	GO:0051223-regulation of protein transport	5	0.0149373	F2RL1/RSAD2/OAZ3/C1QTNF12/NNAT
BP	GO:0032613-interleukin-10 production	2	0.0150217	F2RL1/FOXP3
BP	GO:0032653-regulation of interleukin-10 production	2	0.0150217	F2RL1/FOXP3
BP	GO:0034142-toll-like receptor 4 signaling pathway	2	0.0150217	F2RL1/S100A14
BP	GO:0072330-monocarboxylic acid biosynthetic process	4	0.0166135	GATM/ACSM4/FA2H/PTGS2
BP	GO:0062208-positive regulation of pattern recognition receptor signaling pathway	2	0.0173591	F2RL1/RSAD2
BP	GO:1990845-adaptive thermogenesis	3	0.0192132	GATM/ARRDC3/G0S2
BP	GO:0002548-monocyte chemotaxis	2	0.01984	S100A14/CXCL10
BP	GO:0042130-negative regulation of T cell proliferation	2	0.01984	HAVCR2/FOXP3
BP	GO:0043462-regulation of ATP-dependent activity	2	0.01984	DNAJB1/MYL4
BP	GO:0002695-negative regulation of leukocyte activation	3	0.0205542	SOCS1/HAVCR2/FOXP3
BP	GO:0022408-negative regulation of cell-cell adhesion	3	0.0205542	SOCS1/HAVCR2/FOXP3
BP	GO:0050866-negative regulation of cell activation	3	0.0219455	SOCS1/HAVCR2/FOXP3
BP	GO:0032024-positive regulation of insulin secretion	2	0.0224598	C1QTNF12/NNAT
BP	GO:0015711-organic anion transport	4	0.0230846	SLC44A4/SLC10A4/SLC16A13/SLC16A9
BP	GO:0001659-temperature homeostasis	3	0.0248792	GATM/ARRDC3/G0S2
BP	GO:0002822-regulation of adaptive immune response based on somatic recombination of immune receptors built from immunoglobulin superfamily domains	3	0.0248792	RSAD2/HAVCR2/FOXP3
BP	GO:0001910-regulation of leukocyte mediated cytotoxicity	2	0.0252138	F2RL1/HAVCR2
BP	GO:0046626-regulation of insulin receptor signaling pathway	2	0.0252138	SOCS1/C1QTNF12
BP	GO:1900076-regulation of cellular response to insulin stimulus	2	0.0252138	SOCS1/C1QTNF12
BP	GO:0002706-regulation of lymphocyte mediated immunity	3	0.0264216	RSAD2/HAVCR2/FOXP3
BP	GO:0071248-cellular response to metal ion	3	0.0264216	SYT17/CPNE8/MT1A
BP	GO:0032088-negative regulation of NF-kappaB transcription factor activity	2	0.0280978	HAVCR2/FOXP3
BP	GO:0032623-interleukin-2 production	2	0.0280978	HAVCR2/FOXP3
BP	GO:0032663-regulation of interleukin-2 production	2	0.0280978	HAVCR2/FOXP3
BP	GO:0032945-negative regulation of mononuclear cell proliferation	2	0.0280978	HAVCR2/FOXP3
BP	GO:0050672-negative regulation of lymphocyte proliferation	2	0.0280978	HAVCR2/FOXP3
BP	GO:0070664-negative regulation of leukocyte proliferation	2	0.0280978	HAVCR2/FOXP3
BP	GO:0001771-immunological synapse formation	1	0.0291977	HAVCR2
BP	GO:0001999-renal response to blood flow involved in circulatory renin-angiotensin regulation of systemic arterial blood pressure	1	0.0291977	F2RL1
BP	GO:0002001-renin secretion into blood stream	1	0.0291977	F2RL1
BP	GO:0002278-eosinophil activation involved in immune response	1	0.0291977	F2RL1
BP	GO:0002447-eosinophil mediated immunity	1	0.0291977	F2RL1
BP	GO:0002710-negative regulation of T cell mediated immunity	1	0.0291977	FOXP3
BP	GO:0002725-negative regulation of T cell cytokine production	1	0.0291977	FOXP3
BP	GO:0006211-5-methylcytosine catabolic process	1	0.0291977	TET1
BP	GO:0006265-DNA topological change	1	0.0291977	TOP2A
BP	GO:0006600-creatine metabolic process	1	0.0291977	GATM
BP	GO:0006601-creatine biosynthetic process	1	0.0291977	GATM
BP	GO:0007271-synaptic transmission, cholinergic	1	0.0291977	LYPD1
BP	GO:0008291-acetylcholine metabolic process	1	0.0291977	SLC44A4
BP	GO:0015697-quaternary ammonium group transport	1	0.0291977	SLC44A4
BP	GO:0015888-thiamine transport	1	0.0291977	SLC44A4
BP	GO:0019371-cyclooxygenase pathway	1	0.0291977	PTGS2
BP	GO:0019857-5-methylcytosine metabolic process	1	0.0291977	TET1
BP	GO:0031643-positive regulation of myelination	1	0.0291977	ZNF488
BP	GO:0032474-otolith morphogenesis	1	0.0291977	SLC44A4
BP	GO:0032713-negative regulation of interleukin-4 production	1	0.0291977	FOXP3
BP	GO:0032792-negative regulation of CREB transcription factor activity	1	0.0291977	FOXP3
BP	GO:0032815-negative regulation of natural killer cell activation	1	0.0291977	HAVCR2
BP	GO:0034135-regulation of toll-like receptor 2 signaling pathway	1	0.0291977	F2RL1
BP	GO:0034140-negative regulation of toll-like receptor 3 signaling pathway	1	0.0291977	F2RL1
BP	GO:0034141-positive regulation of toll-like receptor 3 signaling pathway	1	0.0291977	F2RL1
BP	GO:0034145-positive regulation of toll-like receptor 4 signaling pathway	1	0.0291977	F2RL1
BP	GO:0034242-negative regulation of syncytium formation by plasma membrane fusion	1	0.0291977	CXCL10
BP	GO:0035745-T-helper 2 cell cytokine production	1	0.0291977	RSAD2
BP	GO:0036301-macrophage colony-stimulating factor production	1	0.0291977	HAVCR2
BP	GO:0042532-negative regulation of tyrosine phosphorylation of STAT protein	1	0.0291977	SOCS1
BP	GO:0043307-eosinophil activation	1	0.0291977	F2RL1
BP	GO:0043308-eosinophil degranulation	1	0.0291977	F2RL1
BP	GO:0043309-regulation of eosinophil degranulation	1	0.0291977	F2RL1
BP	GO:0045161-neuronal ion channel clustering	1	0.0291977	GLDN
BP	GO:0045162-clustering of voltage-gated sodium channels	1	0.0291977	GLDN
BP	GO:0046864-isoprenoid transport	1	0.0291977	RBP4
BP	GO:0046865-terpenoid transport	1	0.0291977	RBP4
BP	GO:0048521-negative regulation of behavior	1	0.0291977	ARRDC3
BP	GO:0048840-otolith development	1	0.0291977	SLC44A4
BP	GO:0050860-negative regulation of T cell receptor signaling pathway	1	0.0291977	PVRIG
BP	GO:0060100-positive regulation of phagocytosis, engulfment	1	0.0291977	F2RL1
BP	GO:0060613-fat pad development	1	0.0291977	ARRDC3
BP	GO:0070593-dendrite self-avoidance	1	0.0291977	CHL1
BP	GO:0070945-neutrophil-mediated killing of gram-negative bacterium	1	0.0291977	F2RL1
BP	GO:0070948-regulation of neutrophil mediated cytotoxicity	1	0.0291977	F2RL1
BP	GO:0071307-cellular response to vitamin K	1	0.0291977	POSTN
BP	GO:0071611-granulocyte colony-stimulating factor production	1	0.0291977	HAVCR2
BP	GO:0071655-regulation of granulocyte colony-stimulating factor production	1	0.0291977	HAVCR2
BP	GO:0072531-pyrimidine-containing compound transmembrane transport	1	0.0291977	SLC44A4
BP	GO:0097029-mature conventional dendritic cell differentiation	1	0.0291977	F2RL1
BP	GO:0097201-negative regulation of transcription from RNA polymerase II promoter in response to stress	1	0.0291977	DNAJB1
BP	GO:0106070-regulation of adenylate cyclase-activating G protein-coupled receptor signaling pathway	1	0.0291977	ARRDC3
BP	GO:0106072-negative regulation of adenylate cyclase-activating G protein-coupled receptor signaling pathway	1	0.0291977	ARRDC3
BP	GO:1900425-negative regulation of defense response to bacterium	1	0.0291977	HAVCR2
BP	GO:1900619-acetate ester metabolic process	1	0.0291977	SLC44A4
BP	GO:1901256-regulation of macrophage colony-stimulating factor production	1	0.0291977	HAVCR2
BP	GO:1901740-negative regulation of myoblast fusion	1	0.0291977	CXCL10
BP	GO:1902566-regulation of eosinophil activation	1	0.0291977	F2RL1
BP	GO:1905155-positive regulation of membrane invagination	1	0.0291977	F2RL1
BP	GO:2000551-regulation of T-helper 2 cell cytokine production	1	0.0291977	RSAD2
BP	GO:2000553-positive regulation of T-helper 2 cell cytokine production	1	0.0291977	RSAD2
BP	GO:2001186-negative regulation of CD8-positive, alpha-beta T cell activation	1	0.0291977	SOCS1
BP	GO:0002685-regulation of leukocyte migration	3	0.0296571	F2RL1/S100A14/CXCL10
BP	GO:0002700-regulation of production of molecular mediator of immune response	3	0.0296571	F2RL1/RSAD2/FOXP3
BP	GO:0002720-positive regulation of cytokine production involved in immune response	2	0.0311073	F2RL1/RSAD2
BP	GO:0071677-positive regulation of mononuclear cell migration	2	0.0311073	S100A14/CXCL10
BP	GO:0002819-regulation of adaptive immune response	3	0.0330928	RSAD2/HAVCR2/FOXP3
BP	GO:0050795-regulation of behavior	2	0.0342382	ARRDC3/LEPR
BP	GO:0061077-chaperone-mediated protein folding	2	0.0342382	DNAJB1/HSPA6
BP	GO:0002440-production of molecular mediator of immune response	3	0.0367272	F2RL1/RSAD2/FOXP3
BP	GO:0050920-regulation of chemotaxis	3	0.0367272	F2RL1/S100A14/CXCL10
BP	GO:0002683-negative regulation of immune system process	4	0.0373388	PVRIG/SOCS1/HAVCR2/FOXP3
BP	GO:0006958-complement activation, classical pathway	2	0.0374862	C4A/C7
BP	GO:0032722-positive regulation of chemokine production	2	0.0374862	F2RL1/HAVCR2
BP	GO:0032732-positive regulation of interleukin-1 production	2	0.0374862	F2RL1/HAVCR2
BP	GO:0002697-regulation of immune effector process	4	0.0387116	F2RL1/RSAD2/HAVCR2/FOXP3
BP	GO:0042742-defense response to bacterium	4	0.0387116	F2RL1/S100A14/CEBPE/HAVCR2
BP	GO:0034121-regulation of toll-like receptor signaling pathway	2	0.0408474	F2RL1/RSAD2
BP	GO:0009306-protein secretion	4	0.0415436	F2RL1/RSAD2/C1QTNF12/NNAT
BP	GO:0035592-establishment of protein localization to extracellular region	4	0.0415436	F2RL1/RSAD2/C1QTNF12/NNAT
BP	GO:0071692-protein localization to extracellular region	4	0.0415436	F2RL1/RSAD2/C1QTNF12/NNAT
BP	GO:0006665-sphingolipid metabolic process	3	0.042547	SMPDL3A/FA2H/B3GALT1
BP	GO:1903829-positive regulation of protein localization	4	0.0430027	F2RL1/OAZ3/C1QTNF12/NNAT
BP	GO:0000712-resolution of meiotic recombination intermediates	1	0.0434787	TOP2A
BP	GO:0001991-regulation of systemic arterial blood pressure by circulatory renin-angiotensin	1	0.0434787	F2RL1
BP	GO:0002026-regulation of the force of heart contraction	1	0.0434787	MYL4
BP	GO:0002420-natural killer cell mediated cytotoxicity directed against tumor cell target	1	0.0434787	HAVCR2
BP	GO:0002423-natural killer cell mediated immune response to tumor cell	1	0.0434787	HAVCR2
BP	GO:0002830-positive regulation of type 2 immune response	1	0.0434787	RSAD2
BP	GO:0002855-regulation of natural killer cell mediated immune response to tumor cell	1	0.0434787	HAVCR2
BP	GO:0002858-regulation of natural killer cell mediated cytotoxicity directed against tumor cell target	1	0.0434787	HAVCR2
BP	GO:0006002-fructose 6-phosphate metabolic process	1	0.0434787	HK2
BP	GO:0006681-galactosylceramide metabolic process	1	0.0434787	B3GALT1
BP	GO:0006682-galactosylceramide biosynthetic process	1	0.0434787	B3GALT1
BP	GO:0014889-muscle atrophy	1	0.0434787	GATM
BP	GO:0015846-polyamine transport	1	0.0434787	OAZ3
BP	GO:0019374-galactolipid metabolic process	1	0.0434787	B3GALT1
BP	GO:0019375-galactolipid biosynthetic process	1	0.0434787	B3GALT1
BP	GO:0031650-regulation of heat generation	1	0.0434787	ARRDC3
BP	GO:0031987-locomotion involved in locomotory behavior	1	0.0434787	ARRDC3
BP	GO:0032571-response to vitamin K	1	0.0434787	POSTN
BP	GO:0032930-positive regulation of superoxide anion generation	1	0.0434787	F2RL1
BP	GO:0034139-regulation of toll-like receptor 3 signaling pathway	1	0.0434787	F2RL1
BP	GO:0042574-retinal metabolic process	1	0.0434787	SDR16C5
BP	GO:0043374-CD8-positive, alpha-beta T cell differentiation	1	0.0434787	SOCS1
BP	GO:0045117-azole transmembrane transport	1	0.0434787	SLC44A4
BP	GO:0045217-cell-cell junction maintenance	1	0.0434787	F2RL1
BP	GO:0046426-negative regulation of receptor signaling pathway via JAK-STAT	1	0.0434787	SOCS1
BP	GO:0050858-negative regulation of antigen receptor-mediated signaling pathway	1	0.0434787	PVRIG
BP	GO:0060099-regulation of phagocytosis, engulfment	1	0.0434787	F2RL1
BP	GO:0060330-regulation of response to interferon-gamma	1	0.0434787	SOCS1
BP	GO:0060334-regulation of interferon-gamma-mediated signaling pathway	1	0.0434787	SOCS1
BP	GO:0070841-inclusion body assembly	1	0.0434787	DNAJB1
BP	GO:1902047-polyamine transmembrane transport	1	0.0434787	OAZ3
BP	GO:1902267-regulation of polyamine transmembrane transport	1	0.0434787	OAZ3
BP	GO:1904893-negative regulation of receptor signaling pathway via STAT	1	0.0434787	SOCS1
BP	GO:1905153-regulation of membrane invagination	1	0.0434787	F2RL1
BP	GO:1905462-regulation of DNA duplex unwinding	1	0.0434787	TOP2A
BP	GO:1905463-negative regulation of DNA duplex unwinding	1	0.0434787	TOP2A
BP	GO:0002709-regulation of T cell mediated immunity	2	0.0443178	RSAD2/FOXP3
BP	GO:0090277-positive regulation of peptide hormone secretion	2	0.0443178	C1QTNF12/NNAT
BP	GO:0002275-myeloid cell activation involved in immune response	2	0.0478935	F2RL1/HAVCR2
BP	GO:0002455-humoral immune response mediated by circulating immunoglobulin	2	0.0478935	C4A/C7
BP	GO:0002698-negative regulation of immune effector process	2	0.0478935	HAVCR2/FOXP3
BP	GO:0002793-positive regulation of peptide secretion	2	0.0478935	C1QTNF12/NNAT
BP	GO:0007156-homophilic cell adhesion via plasma membrane adhesion molecules	2	0.0478935	CDH1/CHL1
BP	GO:0043367-CD4-positive, alpha-beta T cell differentiation	2	0.0478935	SOCS1/RSAD2
BP	GO:0071277-cellular response to calcium ion	2	0.0478935	SYT17/CPNE8
BP	GO:0006633-fatty acid biosynthetic process	3	0.0488015	ACSM4/FA2H/PTGS2
CC	GO:0005811-lipid droplet	3	0.00627396	RSAD2/SDR16C5/PLIN1
CC	GO:0031143-pseudopodium	1	0.0402999	F2RL1
MF	GO:0042379-chemokine receptor binding	4	0.00205462	S100A14/CCL22/LOC100525396/CXCL10
MF	GO:0098632-cell-cell adhesion mediator activity	2	0.00267566	GLDN/CHL1
MF	GO:0008017-microtubule binding	5	0.00309909	SKA1/CCDC181/KIFC1/MAP1LC3C/SPATA4
MF	GO:0008028-monocarboxylic acid transmembrane transporter activity	3	0.00315582	SLC10A4/SLC16A13/SLC16A9
MF	GO:0001965-G-protein alpha-subunit binding	2	0.00625204	F2RL1/RGS1
MF	GO:0098631-cell adhesion mediator activity	2	0.00625204	GLDN/CHL1
MF	GO:0008009-chemokine activity	3	0.010033	CCL22/LOC100525396/CXCL10
MF	GO:0090482-vitamin transmembrane transporter activity	2	0.0111604	SLC44A4/RBP4
MF	GO:0004016-adenylate cyclase activity	1	0.0136674	ADCY10
MF	GO:0004666-prostaglandin-endoperoxide synthase activity	1	0.0136674	PTGS2
MF	GO:0015067-amidinotransferase activity	1	0.0136674	GATM
MF	GO:0015068-glycine amidinotransferase activity	1	0.0136674	GATM
MF	GO:0031699-beta-3 adrenergic receptor binding	1	0.0136674	ARRDC3
MF	GO:0032841-calcitonin binding	1	0.0136674	CALCR
MF	GO:0033130-acetylcholine receptor binding	1	0.0136674	LYPD1
MF	GO:0033889-N-sulfoglucosamine-3-sulfatase activity	1	0.0136674	ARSG
MF	GO:0035005-1-phosphatidylinositol-4-phosphate 3-kinase activity	1	0.0136674	PIK3CG
MF	GO:0038021-leptin receptor activity	1	0.0136674	LEPR
MF	GO:0061929-gamma-glutamylaminecyclotransferase activity	1	0.0136674	GGACT
MF	GO:0071890-bicarbonate binding	1	0.0136674	ADCY10
MF	GO:0080132-fatty acid alpha-hydroxylase activity	1	0.0136674	FA2H
MF	GO:0086080-protein binding involved in heterotypic cell-cell adhesion	1	0.0136674	GLDN
MF	GO:0090422-thiamine pyrophosphate transmembrane transporter activity	1	0.0136674	SLC44A4
MF	GO:0044183-protein folding chaperone	2	0.0195853	DNAJB1/HSPA6
MF	GO:0048306-calcium-dependent protein binding	2	0.0220015	SPACA9/S100A14
MF	GO:0008201-heparin binding	3	0.0232059	CXCL10/FGF9/POSTN
MF	GO:0005179-hormone activity	4	0.0235237	CALCB/PTHLH/C1QTNF12/ADIPOQ
MF	GO:0003916-DNA topoisomerase activity	1	0.02715	TOP2A
MF	GO:0003918-DNA topoisomerase type II (double strand cut, ATP-hydrolyzing) activity	1	0.02715	TOP2A
MF	GO:0004065-arylsulfatase activity	1	0.02715	ARSG
MF	GO:0004948-calcitonin receptor activity	1	0.02715	CALCR
MF	GO:0005222-intracellular cAMP-activated cation channel activity	1	0.02715	CNGA4
MF	GO:0005223-intracellular cGMP-activated cation channel activity	1	0.02715	CNGA4
MF	GO:0008273-calcium, potassium:sodium antiporter activity	1	0.02715	SLC24A4
MF	GO:0015057-thrombin-activated receptor activity	1	0.02715	F2RL1
MF	GO:0015665-alcohol transmembrane transporter activity	1	0.02715	RBP4
MF	GO:0019158-mannokinase activity	1	0.02715	HK2
MF	GO:0030550-acetylcholine receptor inhibitor activity	1	0.02715	LYPD1
MF	GO:0034632-retinol transmembrane transporter activity	1	0.02715	RBP4
MF	GO:0046934-phosphatidylinositol-4,5-bisphosphate 3-kinase activity	1	0.02715	PIK3CG
MF	GO:0048248-CXCR3 chemokine receptor binding	1	0.02715	CXCL10
MF	GO:0052812-phosphatidylinositol-3,4-bisphosphate 5-kinase activity	1	0.02715	PIK3CG
MF	GO:0052813-phosphatidylinositol bisphosphate kinase activity	1	0.02715	PIK3CG
MF	GO:0070579-methylcytosine dioxygenase activity	1	0.02715	TET1
MF	GO:1901618-organic hydroxy compound transmembrane transporter activity	2	0.0271799	SLC10A4/RBP4
MF	GO:0046943-carboxylic acid transmembrane transporter activity	3	0.0289806	SLC10A4/SLC16A13/SLC16A9
MF	GO:0005342-organic acid transmembrane transporter activity	3	0.0305325	SLC10A4/SLC16A13/SLC16A9
MF	GO:0017046-peptide hormone binding	2	0.0327965	LEPR/CALCR
MF	GO:0005544-calcium-dependent phospholipid binding	2	0.0357606	SYT17/CPNE8
MF	GO:0004605-phosphatidate cytidylyltransferase activity	1	0.0404501	CDS1
MF	GO:0004745-NAD-retinol dehydrogenase activity	1	0.0404501	SDR16C5
MF	GO:0004999-vasoactive intestinal polypeptide receptor activity	1	0.0404501	VIPR1
MF	GO:0005221-intracellular cyclic nucleotide activated cation channel activity	1	0.0404501	CNGA4
MF	GO:0005432-calcium:sodium antiporter activity	1	0.0404501	SLC24A4
MF	GO:0008073-ornithine decarboxylase inhibitor activity	1	0.0404501	OAZ3
MF	GO:0015220-choline transmembrane transporter activity	1	0.0404501	SLC44A4
MF	GO:0015234-thiamine transmembrane transporter activity	1	0.0404501	SLC44A4
MF	GO:0015368-calcium:cation antiporter activity	1	0.0404501	SLC24A4
MF	GO:0016286-small conductance calcium-activated potassium channel activity	1	0.0404501	KCNN1
MF	GO:0016303-1-phosphatidylinositol-3-kinase activity	1	0.0404501	PIK3CG
MF	GO:0030548-acetylcholine receptor regulator activity	1	0.0404501	LYPD1
MF	GO:0031716-calcitonin receptor binding	1	0.0404501	CALCB
MF	GO:0043855-cyclic nucleotide-gated ion channel activity	1	0.0404501	CNGA4
MF	GO:0051525-NFAT protein binding	1	0.0404501	FOXP3
MF	GO:0097642-calcitonin family receptor activity	1	0.0404501	CALCR
MF	GO:0097644-calcitonin family binding	1	0.0404501	CALCR
MF	GO:0099602-neurotransmitter receptor regulator activity	1	0.0404501	LYPD1
MF	GO:0051087-chaperone binding	2	0.0452368	DNAJB1/CP
MF	GO:0005539-glycosaminoglycan binding	3	0.0464184	CXCL10/FGF9/POSTN

## Sheet: Table S6
Table S6 Pathway analysis for differentially expressed genes.
Pathway ID	KEGG name	Number of genes	p-value
ssc04371	Apelin signaling pathway	7	0.000126497
ssc04930	Type II diabetes mellitus	4	0.000682037
ssc04668	TNF signaling pathway	5	0.00190364
ssc04014	Ras signaling pathway	7	0.00266024
ssc04261	Adrenergic signaling in cardiomyocytes	5	0.00626215
ssc05160	Hepatitis C	5	0.00680425
ssc05034	Alcoholism	5	0.00699202
ssc05164	Influenza A	5	0.00757704
ssc04630	Jak-STAT signaling pathway	5	0.00777939
ssc04726	Serotonergic synapse	4	0.0128174
ssc04062	Chemokine signaling pathway	5	0.0144438
ssc05321	Inflammatory bowel disease (IBD)	3	0.0162957
ssc04151	PI3K-Akt signaling pathway	7	0.0185077
ssc04080	Neuroactive ligand-receptor interaction	7	0.0187724
ssc05218	Melanoma	3	0.0189587
ssc04917	Prolactin signaling pathway	3	0.0196599
ssc04920	Adipocytokine signaling pathway	3	0.0203752
ssc04926	Relaxin signaling pathway	4	0.0207413
ssc04910	Insulin signaling pathway	4	0.023924
ssc04610	Complement and coagulation cascades	3	0.0274513
ssc04015	Rap1 signaling pathway	5	0.0278215
ssc00500	Starch and sucrose metabolism	2	0.0305982
ssc05226	Gastric cancer	4	0.0311348
ssc04921	Oxytocin signaling pathway	4	0.0317873
ssc04657	IL-17 signaling pathway	3	0.0347015
ssc00260	Glycine, serine and threonine metabolism	2	0.0409073
ssc00564	Glycerophospholipid metabolism	3	0.0417759
ssc05231	Choline metabolism in cancer	3	0.0428413
ssc00524	Neomycin, kanamycin and gentamicin biosynthesis	1	0.0460316
ssc04216	Ferroptosis	2	0.0464838
